# Supplementary material for: ATP8B1 Knockdown Activated the Choline Metabolism Pathway and Induced High-Level Intracellular REDOX Homeostasis in Lung Squamous Cell Carcinoma
Source: Cancers (Basel). 2022 Feb 7;14(3):835. doi: 10.3390/cancers14030835 (PMC8834475; doi:10.3390/cancers14030835)
Supplement: Supplementary file 1 [file cancers-14-00835-s001.zip]

Archive with 1 entries (1 files):
- cancers-1512918-supplementary.pdf
